# Supplementary material for: Whole-genome sequencing of esophageal adenocarcinoma in Chinese patients reveals distinct mutational signatures and genomic alterations
Source: Commun Biol. 2018 Oct 24;1:174. doi: 10.1038/s42003-018-0182-8 (PMC6200836; doi:10.1038/s42003-018-0182-8)
Supplement: Supplementary file 2 — Supplementary Data 1 [file 42003_2018_182_MOESM2_ESM.xlsx]

## Sheet: Table
Supplementary Data 1: GISTIC2.0 results
(a) CH-EAC deletions
Cytoband	Chromosome	Peak limits start (Mb)	Peak Limits end (Mb)	Residual q-value	Gene
1p36.21	chr1	0.06	13.796	4.9844e-20	HNRNPCP5,RNU6-771P,OR4F5,OR4F29,OR4F16,SAMD11,NOC2L,KLHL17,PLEKHN1,C1orf170,HES4,ISG15,AGRN,RNF223,C1orf159,TTLL10,TNFRSF18,TNFRSF4,SDF4,B3GALT6,FAM132A,UBE2J2,SCNN1D,ACAP3,PUSL1,CPSF3L,GLTPD1,TAS1R3,DVL1,MXRA8,AURKAIP1,CCNL2,MRPL20,ANKRD65,TMEM88B,VWA1,ATAD3C,ATAD3B,ATAD3A,TMEM240,SSU72,C1orf233,MIB2,MMP23B,CDK11B,SLC35E2B,CDK11A,SLC35E2,NADK,GNB1,CALML6,TMEM52,C1orf222,GABRD,PRKCZ,C1orf86,SKI,M…
2q37.3	chr2	242.48	243.104	9.6556e-05	BOK-AS1,RNA5SP122,CICP10,BOK,THAP4,ATG4B,DTYMK,ING5,D2HGDH,GAL3ST2,NEU4,PDCD1,CXXC11
4q13.3	chr4	75.31	75.322	4.8509e-09	AREG
5q12.1	chr5	59	59.001	0.23995	MIR582,PDE4D
6p21.33	chr6	28.83	33.292	5.4759e-21	LY6G5B,HSD17B8,LY6G5C,RING1,ABHD16A,VPS52,RPL13P,ZNF90P2,HCG14,RNU6-930P,KRT18P1,RN7SL471P,HCG15,HCG16,OR2AD1P,OR2P1P,OR2N1P,OR2J4P,OR2H4P,OR2G1P,OR2U1P,OR2U2P,OR2B4P,DDX6P1,UBDP1,MAS1LP1,RPS17P1,LINC01015,GPR53P,OR2I1P,OR2H5P,TMEM183AP1,SNORD32B,RPL13AP,SUMO2P1,ZDHHC20P1,HCG4P11,HLA-F-AS1,RPL23AP1,MICE,HCG9P5,IFITM4P,HLA-V,HCG4,HLA-P,RPL7AP7,MICG,HCG4P8,MICF,HCG4P7,HLA-H,HLA-T,DDX39BP1,MCCD1P1,H…
7q11.23	chr7	74.6	74.655	4.9844e-20	GTF2IP1,PHBP6
8p21.3	chr8	21.55	21.648	1.2294e-11	GFRA2
8q24.3	chr8	145.19	145.197	3.6933e-05	TSSK5P1,FAM203A
9p21.3	chr9	21.97	22.011	0.017335	C9orf53,CDKN2A,CDKN2B,CDKN2B-AS1
10q26.13	chr10	123.72	127.571	0.23995	FAM24B,FAM24A,C10orf88,PSTK,IKZF5,ACADSB,HMX3,HMX2,BUB3,RNU6-728P,MIR3941,DMBT1P1,YBX2P1,RPS10P18,FAM53B-AS1,NPM1P31,MIR4296,MRPS21P6,RPS27P18,TEX36-AS1,GPR26,CPXM2,ALDOAP2,EDRF1-AS1,MIR4484,CHST15,OAT,NKX1-2,LHPP,FAM53B,METTL10,FAM175B,ZRANB1,CTBP2,TEX36,EDRF1,MMP21,UROS,NSMCE4A,BCCIP,DHX32,TACC2,BTBD16,PLEKHA1,ARMS2,HTRA1,DMBT1,C10orf120,CUZD1
11p15.5	chr11	0.13	0.133	2.6037e-10	CICP23,LINC01001
13q34	chr13	113.76	115.17	0.005812	F10-AS1,KARSP2,LDHBP1,GRTP1-AS1,DCUN1D2-AS,RNU1-16P,LINC00552,GAS6-AS1,GAS6-AS2,LINC00454,LINC00452,LINC00565,RASA3-IT1,MIR548AR,MIR4502,CLCP2,LINC01054,F7,F10,PROZ,PCID2,CUL4A,LAMP1,GRTP1,ADPRHL1,DCUN1D2,TMCO3,TFDP1,ATP4B,GRK1,TMEM255B,GAS6,RASA3,CDC16,UPF3A,CHAMP1
15q25.2	chr15	82.58	83.211	1.034e-17	ADAMTS7P1,UBE2Q2P2,UBE2Q2P6,CSPG4P8,RN7SL61P,GOLGA6L17P,DNM1P38,ADAMTS7P2,RN7SL256P,CSPG4P9,UBE2Q2P3,RPL9P8,CSPG4P10,RN7SL410P,GOLGA6L21P,DNM1P42,GOLGA6L10,GOLGA6L9,RPS17,GOLGA6L18,GOLGA6L19,GOLGA6L20,RPS17L
16p11.2	chr16	28.39	28.417	3.4877e-06	EIF3CL
19p13.3	chr19	0	0.079	8.0822e-05	WASH5P,MIR1302-11,MIR1302-10,MIR1302-9,MIR1302-2,FAM138F
19q13.33	chr19	50.6	50.633	0.0073702	NA
20p11.1	chr20	25.74	25.783	8.7529e-06	FAM182B
(b) CH-EAC amplifications
Cytoband	Chromosome	Peak limits start (Mb)	Peak Limits end (Mb)	Residual q-value	Gene
1p36.33	chr1	0	0.021	0.0013058	DDX11L1,WASH7P
1q42.3	chr1	234.91	249.251	4.301e-11	OR9H1P,HSD17B7P1,OR6R1P,OR2X1P,OR2L9P,OR2L1P,OR2L6P,OR2T32P,OR2M1P,OR2AS2P,OR2AS1P,AHCYP8,MIR3124,RNU6-1205P,RNY4P16,RN7SL668P,SNORA14B,ARID4B-IT1,MIR4753,RPL23AP23,TBCE-AS1,RPS21P1,MTND6P14,MTND5P19,MTND4P10,MTND3P8,LDHAP2,LYST-AS1,MIR1537,RNU5E-2P,RNU6-968P,RNU2-70P,ENO1P1,LGALS8-AS1,RPL35P1,RN7SKP195,MIR4428,MTND6P15,MTND5P18,YWHAQP9,RNU6-725P,LINC01139,KRT18P32,MIPEPP2,CHRM3-AS2,CHRM3-AS1,RPS…
2q11.1	chr2	96.59	96.618	7.9572e-10	ANKRD36C
3p12.3	chr3	75.98	75.999	0.00065881	ROBO2
4p16.3	chr4	0	3.624	1.1647e-06	ZNF595,ZNF732,ZNF141,ZNF721,PIGG,PDE6B,ATP5I,MYL5,MFSD7,PCGF3,CPLX1,GAK,TMEM175,DGKQ,SLC26A1,IDUA,FGFRL1,RNF212,SPON2,CTBP1,MAEA,UVSSA,CRIPAK,NKX1-1,FAM53A,SLBP,TMEM129,TACC3,FGFR3,LETM1,WHSC1,ZNF718,ZNF876P,MIR571,ABCA11P,RN7SL358P,NELFA,TMED11P,CTBP1-AS2,RN7SL671P,SCARNA22,MIR943,COX6B1P5,MIR4800,RN7SL589P,NOP14-AS1,RNU6-204P,HTT-AS,C4orf48,NAT8L,POLN,HAUS3,MXD4,ZFYVE28,RNF4,FAM193A,TNIP2,SH3BP…
4q35.2	chr4	188.76	191.154	1.493e-20	RNU6-173P,NARG2P1,LINC01060,RNU7-192P,HSP90AA4P,RNU1-51P,MLLT10P2,TUBB7P,RNA5SP174,RNA5SP175,DUX4L9,RARRES2P4,AGGF1P1,CLUHP4,DUX4L8,ZFP42,TRIML2,TRIML1,FRG1,FRG2,DUX4L7,DUX4L6,DUX4L5,DUX4L4,DUX4,DUX4L3,DUX4L2
5q35.2	chr5	175.34	175.669	0.017215	OR1X1P,THOC3,FAM153B,SIMC1
7q36.1	chr7	152.1	159.139	4.8838e-22	FABP5P3,CCT8L1P,LINC01003,RNA5SP250,RN7SL811P,ATP5F1P3,RN7SL845P,PAXIP1-AS1,RN7SKP280,LINC01006,RNU4-31P,MNX1-AS2,MNX1-AS1,RN7SL142P,MIR153-2,MIR595,LINC01022,MIR5707,THAP5P1,LINC00689,PIP5K1P2,KMT2C,XRCC2,ACTR3B,DPP6,PAXIP1-AS2,PAXIP1,HTR5A-AS1,HTR5A,INSIG1,BLACE,EN2,CNPY1,RBM33,SHH,C7orf13,RNF32,LMBR1,NOM1,MNX1,UBE3C,DNAJB6,PTPRN2,NCAPG2,ESYT2,WDR60,VIPR2
10q26.2	chr10	127.57	127.585	5.561e-18	RNU2-42P,DHX32
11p15.5	chr11	0.19	1.015	1.2558e-07	HRAS,LRRC56,C11orf35,RASSF7,PHRF1,IRF7,CDHR5,SCT,DRD4,DEAF1,EPS8L2,TMEM80,TALDO1,PDDC1,CEND1,SLC25A22,PIDD,RPLP2,PNPLA2,EFCAB4A,CD151,POLR2L,TSPAN4,CHID1,AP2A2,MUC6,BET1L,SCGB1C1,ODF3,RIC8A,SIRT3,PSMD13,NLRP6,ATHL1,IFITM5,IFITM2,IFITM1,IFITM3,B4GALNT4,PKP3,SIGIRR,ANO9,PTDSS2,RNH1,RN7SL838P,MIR210HG,MIR210,SNORA52,RNU6-1025P
11q12.3	chr11	63.19	63.203	0.002913	NA
15q26.3	chr15	94.91	102.531	2.2402e-13	LINC00924,RNU2-3P,NR2F2-AS1,MIR1469,PGAM1P12,RN7SKP254,FAM149B1P1,SPATA8-AS1,RN7SKP181,RN7SL677P,RNA5SP401,RNU6-134P,RNU6-1186P,MIR4714,HSP90B2P,HNRNPA1P62,RPL7P5,DNM1P46,RN7SL484P,RNA5SP402,SPATA41,RNU6-322P,PRKXP1,RNU6-181P,RNU6-807P,DNM1P47,RN7SL209P,OR4F14P,OR4F13P,OR4F28P,WBP1LP5,OR4G2P,FAM138E,MIR1302-11,MIR1302-10,MIR1302-9,MIR1302-2,WASH3P,MCTP2,DDX11L9,NR2F2,SPATA8,LINC00923,ARRDC4,FAM16…
17q11.1	chr17	21.3	25.305	7.3856e-26	KCNJ12,C17orf51,UBBP4,MTRNR2L1,PDLIM1P2,RPL21P120,NCOR1P2,FTLP13,FAM27L,MTND1P15,TRNAS30P,MTATP6P3
19p13.2	chr19	8.88	8.886	6.3941e-09	NA
19q13.12	chr19	37.77	37.785	1.6913e-16	NA
20p11.1	chr20	25.9	25.91	1.2634e-06	NA
21p11.2	chr21	10.7	15.347	2.5815e-26	IGHV1OR21-1,TPTE,POTED,SLC25A15P4,CYCSP41,BAGE2,VN1R7P,EIF3FP1,ANKRD30BP2,RNU6-614P,ZNF355P,FGF7P2,ANKRD30BP1,MIR3156-3,GTF2IP2,VN1R8P,SNX19P1,OR4K11P,OR4K12P,RNU6-286P,MIR3118-5,GRAMD4P1,CXADRP1,FEM1AP1,TERF1P1,FAM207CP,GXYLT1P2,CNN2P7,ZNF114P1,CYP4F29P,SNX18P13,ANKRD20A11P,RHOT1P2,RNU6-954P
(c) US-EAC deletions
Cytoband	Chromosome	Peak limits start (Mb)	Peak Limits end (Mb)	Residual q-value	Gene
1p36.11	chr1	24.25	24.29	3.0475e-18	MIR378F,CNR2,PNRC2
3p21.31	chr3	47.42	49.07	0.1048	RN7SL870P,MIR1226,VPS26BP1,RN7SL664P,SNRPFP4,RNU7-128P,NDUFB1P1,MIR4443,MRPS18AP1,FCF1P2,MIR2115,RN7SL321P,MIR711,MIR4793,PRKAR2A-AS1,MIR425,MIR191,PTPN23,SCAP,ELP6,CSPG5,SMARCC1,DHX30,MAP4,CDC25A,CAMP,ZNF589,NME6,SPINK8,FBXW12,PLXNB1,CCDC51,TMA7,ATRIP,TREX1,SHISA5,PFKFB4,UCN2,COL7A1,UQCRC1,TMEM89,SLC26A6,CELSR3,NCKIPSD,IP6K2,PRKAR2A,SLC25A20,ARIH2OS,ARIH2,P4HTM,WDR6,DALRD3,NDUFAF3,IMPDH2,QRICH1
4q13.2	chr4	69.2	70.32	5.4916e-28	MT2P1,UGT2B29P,YTHDC1,TMPRSS11E,UGT2B17,UGT2B15,UGT2B10,UGT2A3,UGT2B7,UGT2B11,UGT2B28
5q12.1	chr5	58.26	59.78	0.032045	NDUFB4P2,MIR582,RNU6-806P,SETP21,PART1,PDE4D
6p21.33	chr6	29.01	33.29	9.926e-28	LY6G5B,HSD17B8,LY6G5C,RING1,ABHD16A,VPS52,OR2P1P,OR2N1P,OR2J4P,OR2H4P,OR2G1P,OR2U1P,OR2U2P,OR2B4P,DDX6P1,UBDP1,MAS1LP1,RPS17P1,LINC01015,GPR53P,OR2I1P,OR2H5P,TMEM183AP1,SNORD32B,RPL13AP,SUMO2P1,ZDHHC20P1,HCG4P11,HLA-F-AS1,RPL23AP1,MICE,HCG9P5,IFITM4P,HLA-V,HCG4,HLA-P,RPL7AP7,MICG,HCG4P8,MICF,HCG4P7,HLA-H,HLA-T,DDX39BP1,MCCD1P1,HCG4B,HLA-K,HLA-U,HCG4P5,HLA-W,MICD,HCG9,DDX39BP2,MCCD1P2,ZNRD1-AS1,HC…
7q31.1	chr7	110.24	111.35	3.4423e-05	IMMP2L,LRRN3
8p21.3	chr8	0	21.62	1.376e-14	PPP1R3B,TNKS,MSRA,PRSS55,FAM90A9P,FAM90A10P,RP1L1,C8orf74,HSPD1P2,DEFB108P1,FAM66E,SOX7,USP17L8,USP17L3,FAM90A11P,PINX1,FAM90A24P,XKR6,FAM90A12P,OR7E96P,MIR548I3,ENPP7P1,FAM85B,MTMR9,FAM86B3P,ALG1L13P,RN7SL178P,SLC35G5,RNU6-682P,C8orf12,MIR4660,RNU7-55P,FAM167A,BLK,RNU6-1151P,RNU6-526P,GATA4,MIR597,LINC00599,C8orf49,NEIL2,RNU6-729P,PRSS51,MIR4286,RNA5SP252,MIR598,LINC00529,RPL19P13,FDFT1,TDH,RN7S…
9p21.3	chr9	21.97	22.01	4.286e-13	C9orf53,CDKN2A,CDKN2B,CDKN2B-AS1
9p13.3	chr9	34.09	34.13	0.14653	DCAF12,TUBB4BP2
9q34.2	chr9	136.44	136.45	6.0123e-23	FAM163B
10q23.2	chr10	88.19	88.28	0.13156	WAPAL,RNU6-780P
11q23.3	chr11	118.77	118.9	0.14653	MIR4492,RN7SL688P,RN7SL529P,RPL23AP64,MIR3656,SLC37A4,CXCR5,BCL9L,UPK2,FOXR1,CCDC84,RPS25,TRAPPC4
15q21.2	chr15	50.64	50.65	0.050509	GABPB1,GABPB1-AS1,MIR4712
15q24.1	chr15	74.74	75.02	0.33172	UBL7-AS1,UBL7,ARID3B,CLK3,EDC3,CYP1A1
16p13.3	chr16	2.62	2.76	0.016957	ERVK13-1,PDPK1,KCTD5
16q23.1	chr16	78.13	90.35	4.5999e-10	LSM3P5,RPS3P7,RNA5SP431,RNU6-1191P,MIR4720,RN7SKP190,RN7SL134P,MIR3182,RNA5SP432,RNA5SP433,COX6CP16,LINC00311,MIR5093,RN7SL381P,MIR1910,RNU1-103P,LINC01082,LINC01081,LINC00917,FENDRR,MIR5189,SNAI3-AS1,MIR4722,LINC00304,RNU6-430P,RNU7-117P,SNORD68,VPS9D1-AS1,AFG3L1P,URAHP,FAM157C,RNU6-355P,WWOX,MAF,DYNLRB2,CDYL2,CMC2,CENPN,ATMIN,C16orf46,GCSH,PKD1L2,BCMO1,GAN,CMIP,PLCG2,SDR42E1,HSD17B2,MPHOSPH6,CD…
17p13.2	chr17	4.3	4.55	0.012635	SPNS3,SPNS2,MYBBP1A,GGT6,SMTNL2,ALOX15,TXNP4,RNU6-955P
17q21.31	chr17	43.51	43.51	9.7394e-28	ARHGAP27
18q21.2	chr18	48.56	48.61	0.013093	SMAD4
21q21.1	chr21	20.05	20.08	0.065772	MIR548X
21q22.11	chr21	33.78	33.89	0.2283	EXOSC3P1,EVA1C
22q12.1	chr22	28.25	28.32	5.4916e-28	PITPNB,TTC28-AS1,MIR3199-1,MIR3199-2
(d) US-EAC amplifications
Cytoband	Chromosome	Peak limits start (Mb)	Peak Limits end (Mb)	Residual q-value	Gene
1q23.3	chr1	163.11	163.12	0.1304	RGS5
2p11.2	chr2	89.07	89.08	0.00093955	ANKRD36BP2
3p12.3	chr3	75.98	76	0.0026256	ROBO2
4p16.3	chr4	0	30.46	5.0094e-07	TAPT1,LDB2,QDPR,CLRN2,LAP3,MED28,FAM184B,DCAF16,NCAPG,LCORL,SLIT2,PACRGL,KCNIP4,GPR125,GBA3,PPARGC1A,DHX15,SOD3,CCDC149,LGI2,SEPSECS,PI4K2B,ZCCHC4,ANAPC4,SLC34A2,SEL1L3,ZNF595,ZNF732,ZNF141,ZNF721,PIGG,SMIM20,RBPJ,PDE6B,ATP5I,MYL5,CCKAR,TBC1D19,STIM2,MFSD7,PCGF3,CPLX1,GAK,TMEM175,DGKQ,SLC26A1,IDUA,FGFRL1,RNF212,SPON2,CTBP1,MAEA,UVSSA,CRIPAK,NKX1-1,FAM53A,SLBP,TMEM129,TACC3,FGFR3,LETM1,WHSC1,ZNF71…
6p21.1	chr6	43.63	43.81	0.0026541	RSPH9,MRPS18A,VEGFA
6q23.3	chr6	136.78	136.96	0.11339	NDUFS5P1,RNA5SP219,MAP7,MAP3K5
7p11.2	chr7	57.92	63.11	0.0026541	RNU6-417P,ZNF90P3,PHKG1P1,SEPT7P4,ZNF733P,VN1R31P,VN1R32P,SLC25A1P2,VN1R33P,ZNF734P,SEPT7P5,PHKG1P2,SLC29A4P2,TNRC18P2,RN7SL855P,MIR4283-2,MIR4283-1
7q36.1	chr7	152.1	159.14	4.5789e-26	FABP5P3,CCT8L1P,LINC01003,RNA5SP250,RN7SL811P,ATP5F1P3,RN7SL845P,PAXIP1-AS1,RN7SKP280,LINC01006,RNU4-31P,MNX1-AS2,MNX1-AS1,RN7SL142P,MIR153-2,MIR595,LINC01022,MIR5707,THAP5P1,LINC00689,PIP5K1P2,KMT2C,XRCC2,ACTR3B,DPP6,PAXIP1-AS2,PAXIP1,HTR5A-AS1,HTR5A,INSIG1,BLACE,EN2,CNPY1,RBM33,SHH,C7orf13,RNF32,LMBR1,NOM1,MNX1,UBE3C,DNAJB6,PTPRN2,NCAPG2,ESYT2,WDR60,VIPR2
8q24.21	chr8	129.55	129.86	0.0026541	NA
9q34.11	chr9	130.89	130.9	0.053817	PTGES2
10q26.2	chr10	127.58	135.53	4.4217e-28	NPS,FOXI2,CLRN3,PTPRE,MKI67,MGMT,EBF3,GLRX3,RNU2-42P,GNG10P1,FANK1-AS1,RNA5SP328,LINC00601,BUB1P1,TCERG1L,PPP2R2D,BNIP3,JAKMIP3,MIR4297,LINC00959,CTAGE7P,PPIAP32,MIR378C,TCERG1L-AS1,DPYSL4,LINC01165,LINC01166,LINC01167,LINC01168,GPR123-AS1,RPL5P28,MIR202HG,BANF1P2,MIR3944,OR6L2P,STK32C,OR7M1P,OR6L1P,RARRES2P2,AGGF1P2,CLUHP5,DUX4L10,DUX4L11,DUX4L12,DUX4L13,DUX4L14,DUX4L15,RPL23AP60,LRRC27,PWWP2B,C…
11p11.2	chr11	48.34	48.98	9.8613e-05	OR4C4P,OR4C2P,OR4C10P,OR4C9P,OR4R1P,OR4A48P,OR4A46P,OR4A40P,OR4A43P,OR4A45P,OR4A41P,OR4A42P,OR4A44P,TRIM51CP,OR4C3,OR4C5,OR4A47
12p12.1	chr12	25.59	25.6	0.0026541	TUBB4BP1,IFLTD1
13q21.31	chr13	63.63	63.65	5.6736e-09	NA
15q11.1	chr15	0	23.68	1.5769e-14	IGHV1OR15-9,IGHV3OR15-7,IGHD5OR15-5A,IGHD4OR15-4A,IGHD3OR15-3A,IGHD2OR15-2A,IGHD1OR15-1A,GOLGA6L6,POTEB2,IGHD5OR15-5B,IGHD4OR15-4B,IGHD3OR15-3B,IGHD2OR15-2B,IGHD1OR15-1B,POTEB,OR4M2,OR4N4,IGHV1OR15-1,IGHV4OR15-8,GOLGA6L1,TUBGCP5,CYFIP1,NIPA2,NIPA1,GOLGA8I,GOLGA8S,RNU6-978P,SLC20A1P3,IGHV1OR15-2,RN7SL584P,BMS1P15,CHEK2P2,HERC2P3,GOLGA8CP,RN7SL759P,SPATA31E2P,IGHV1OR15-6,NBEAP1,RNU6-498P,GRAMD4P5,M…
17p11.2	chr17	20.77	20.78	0.014214	CCDC144NL
17q11.1	chr17	25.3	25.3	1.2039e-24	NA
17q11.1	chr17	25.31	25.34	0.00016062	PDLIM1P3
18q11.2	chr18	20.28	20.29	0.14705	NA
20p11.1	chr20	26.12	26.15	0.0026541	NA
20q13.12	chr20	43.43	43.48	0.0057895	RIMS4
21p11.2	chr21	9.85	15.35	1.4976e-34	IGHV1OR21-1,TPTE,POTED,TEKT4P2,RN7SL52P,SLC25A15P4,CYCSP41,BAGE2,VN1R7P,EIF3FP1,ANKRD30BP2,RNU6-614P,ZNF355P,FGF7P2,ANKRD30BP1,MIR3156-3,GTF2IP2,VN1R8P,SNX19P1,OR4K11P,OR4K12P,RNU6-286P,MIR3118-5,GRAMD4P1,CXADRP1,FEM1AP1,TERF1P1,FAM207CP,GXYLT1P2,CNN2P7,ZNF114P1,CYP4F29P,SNX18P13,ANKRD20A11P,RHOT1P2,RNU6-954P
